# Supplementary material for: Arctic copepod copper sensitivity and comparison with Antarctic and temperate copepods
Source: Ecotoxicology. 2024 Aug 28;33(9):1026–38. doi: 10.1007/s10646-024-02796-2 (PMC11480128; doi:10.1007/s10646-024-02796-2)
Supplement: Supplementary file 2 — Supplementary Information [file 10646_2024_2796_MOESM2_ESM.zip]

Archive with 8 entries (8 files):
- ColdwaterLC50s.csv
- __MACOSX/._ColdwaterLC50s.csv
- FinmarchicusSurvivaldata.csv
- __MACOSX/._FinmarchicusSurvivaldata.csv
- GlacialisSurvivaldata.csv
- __MACOSX/._GlacialisSurvivaldata.csv
- HyperboreusSurvivaldata.csv
- __MACOSX/._HyperboreusSurvivaldata.csv
