# Supplementary material for: Arctic copepod copper sensitivity and comparison with Antarctic and temperate copepods
Source: Ecotoxicology. 2024 Aug 28;33(9):1026–38. doi: 10.1007/s10646-024-02796-2 (PMC11480128; doi:10.1007/s10646-024-02796-2)
Supplement: Supplementary file 2 — Supplementary Information [file 10646_2024_2796_MOESM2_ESM.zip › ColdwaterLC50s.csv]

	X1	source	searchsource	chemical_name	secondaryToxicant	DOCTOC	Temperature	Salinity	pH	Food.concentration.cells.ml	Feed	fedduringexperiment	Group.size	Testvolume.ml	Stage	Stage.comment	Monthinyear	Replicates	Light	Dark	test_statistic	duration_hours	effect_value	unit	watertype	generalcomment	comment2	latin_name	taxonomic_order	taxonomic_family	coppermedium	adultsize	sizesource	SourceInBrun	sizetype	latitude	longitude
1	3	Holan, Jessica R., Catherine K. King, Abigael H. Proctor, and Andrew R. Davis. 2019. "Increased Sensitivity of Subantarctic Marine Invertebrates to Copper under a Changing Climate - Effects of Salinity and Temperature." Environmental Pollution 249 (June): 54-62. https://doi.org/10.1016/j.envpol.2019.02.016.	wos	Copper sulfate;Copper(2+) sulfate	none	NA	6	35	8.1	NA	NA	NA	10	50	Adults	NA	NA	5	16	8	LC50	168	0.038428	mg/L	FSW	feeding is not mentioned I assume not	LC50 derived from figure	Harpacticus sp.	Harpacticoida	Harpacticidae	water	0.2	inpaper	inpaper	unknown	-54.5	158.95
2	4	Holan, Jessica R., Catherine K. King, Abigael H. Proctor, and Andrew R. Davis. 2019. "Increased Sensitivity of Subantarctic Marine Invertebrates to Copper under a Changing Climate - Effects of Salinity and Temperature." Environmental Pollution 249 (June): 54-62. https://doi.org/10.1016/j.envpol.2019.02.016.	wos	Copper sulfate;Copper(2+) sulfate	none	NA	8	35	8.1	NA	NA	NA	10	50	Adults	NA	NA	5	16	8	LC50	168	0.031274	mg/L	FSW	feeding is not mentioned I assume not	LC50 derived from figure	Harpacticus sp.	Harpacticoida	Harpacticidae	water	0.2	inpaper	inpaper	unknown	-54.5	158.95
3	5	Holan, Jessica R., Catherine K. King, Abigael H. Proctor, and Andrew R. Davis. 2019. "Increased Sensitivity of Subantarctic Marine Invertebrates to Copper under a Changing Climate - Effects of Salinity and Temperature." Environmental Pollution 249 (June): 54-62. https://doi.org/10.1016/j.envpol.2019.02.016.	wos	Copper sulfate;Copper(2+) sulfate	none	NA	10	35	8.1	NA	NA	NA	10	50	Adults	NA	NA	5	16	8	LC50	168	0.034092	mg/L	FSW	feeding is not mentioned I assume not	LC50 derived from figure	Harpacticus sp.	Harpacticoida	Harpacticidae	water	0.2	inpaper	inpaper	unknown	-54.5	158.95
4	6	Holan, Jessica R., Catherine K. King, Abigael H. Proctor, and Andrew R. Davis. 2019. "Increased Sensitivity of Subantarctic Marine Invertebrates to Copper under a Changing Climate - Effects of Salinity and Temperature." Environmental Pollution 249 (June): 54-62. https://doi.org/10.1016/j.envpol.2019.02.016.	wos	Copper sulfate;Copper(2+) sulfate	none	NA	6	33	8.1	NA	NA	NA	10	50	Adults	NA	NA	5	16	8	LC50	168	0.03252	mg/L	FSW	feeding is not mentioned I assume not	LC50 derived from figure	Harpacticus sp.	Harpacticoida	Harpacticidae	water	0.2	inpaper	inpaper	unknown	-54.5	158.95
5	7	Holan, Jessica R., Catherine K. King, Abigael H. Proctor, and Andrew R. Davis. 2019. "Increased Sensitivity of Subantarctic Marine Invertebrates to Copper under a Changing Climate - Effects of Salinity and Temperature." Environmental Pollution 249 (June): 54-62. https://doi.org/10.1016/j.envpol.2019.02.016.	wos	Copper sulfate;Copper(2+) sulfate	none	NA	8	33	8.1	NA	NA	NA	10	50	Adults	NA	NA	5	16	8	LC50	168	0.02645	mg/L	FSW	feeding is not mentioned I assume not	LC50 derived from figure	Harpacticus sp.	Harpacticoida	Harpacticidae	water	0.2	inpaper	inpaper	unknown	-54.5	158.95
6	8	Holan, Jessica R., Catherine K. King, Abigael H. Proctor, and Andrew R. Davis. 2019. "Increased Sensitivity of Subantarctic Marine Invertebrates to Copper under a Changing Climate - Effects of Salinity and Temperature." Environmental Pollution 249 (June): 54-62. https://doi.org/10.1016/j.envpol.2019.02.016.	wos	Copper sulfate;Copper(2+) sulfate	none	NA	10	33	8.1	NA	NA	NA	10	50	Adults	NA	NA	5	16	8	LC50	168	0.028889	mg/L	FSW	feeding is not mentioned I assume not	LC50 derived from figure	Harpacticus sp.	Harpacticoida	Harpacticidae	water	0.2	inpaper	inpaper	unknown	-54.5	158.95
7	9	Holan, Jessica R., Catherine K. King, Abigael H. Proctor, and Andrew R. Davis. 2019. "Increased Sensitivity of Subantarctic Marine Invertebrates to Copper under a Changing Climate - Effects of Salinity and Temperature." Environmental Pollution 249 (June): 54-62. https://doi.org/10.1016/j.envpol.2019.02.016.	wos	Copper sulfate;Copper(2+) sulfate	none	NA	6	31	8.1	NA	NA	NA	10	50	Adults	NA	NA	5	16	8	LC50	168	0.033984	mg/L	FSW	feeding is not mentioned I assume not	LC50 derived from figure	Harpacticus sp.	Harpacticoida	Harpacticidae	water	0.2	inpaper	inpaper	unknown	-54.5	158.95
8	10	Holan, Jessica R., Catherine K. King, Abigael H. Proctor, and Andrew R. Davis. 2019. "Increased Sensitivity of Subantarctic Marine Invertebrates to Copper under a Changing Climate - Effects of Salinity and Temperature." Environmental Pollution 249 (June): 54-62. https://doi.org/10.1016/j.envpol.2019.02.016.	wos	Copper sulfate;Copper(2+) sulfate	none	NA	8	31	8.1	NA	NA	NA	10	50	Adults	NA	NA	5	16	8	LC50	168	0.027696	mg/L	FSW	feeding is not mentioned I assume not	LC50 derived from figure	Harpacticus sp.	Harpacticoida	Harpacticidae	water	0.2	inpaper	inpaper	unknown	-54.5	158.95
9	11	Holan, Jessica R., Catherine K. King, Abigael H. Proctor, and Andrew R. Davis. 2019. "Increased Sensitivity of Subantarctic Marine Invertebrates to Copper under a Changing Climate - Effects of Salinity and Temperature." Environmental Pollution 249 (June): 54-62. https://doi.org/10.1016/j.envpol.2019.02.016.	wos	Copper sulfate;Copper(2+) sulfate	none	NA	10	31	8.1	NA	NA	NA	10	50	Adults	NA	NA	5	16	8	LC50	168	0.030136	mg/L	FSW	feeding is not mentioned I assume not	LC50 derived from figure	Harpacticus sp.	Harpacticoida	Harpacticidae	water	0.2	inpaper	inpaper	unknown	-54.5	158.95
10	44	Holan, Jessica R., Catherine K. King, and Andrew R. Davis. 2016. "Sensitivity of Six Subantarctic Marine Invertebrates to Common Metal Contaminants: Sensitivity of Marine Invertebrates to Common Metal Contaminants." Environmental Toxicology and Chemistry 35 (9): 2245-51. https://doi.org/10.1002/etc.3382.	wos	Copper sulfate;Copper(2+) sulfate	none	NA	6	33	8.1	NA	NA	NA	10	50	Adults	NA	NA	5	16	8	LC50	168	0.42	mg/L	FSW	NA	NA	Harpacticus sp.	Harpacticoida	Harpacticidae	water	0.2	Holan et al. 2019	NA	NA	-54.638193	158.858997
11	45	Holan, Jessica R., Catherine K. King, and Andrew R. Davis. 2016. "Sensitivity of Six Subantarctic Marine Invertebrates to Common Metal Contaminants: Sensitivity of Marine Invertebrates to Common Metal Contaminants." Environmental Toxicology and Chemistry 35 (9): 2245-51. https://doi.org/10.1002/etc.3382.	wos	Copper sulfate;Copper(2+) sulfate	none	NA	6	33	8.1	NA	NA	NA	10	50	Adults	NA	NA	5	16	8	LC50	168	1.56	mg/L	FSW	NA	NA	Tigriopus angulatus	Harpacticoida	Harpacticidae	water	NA	NA	NA	NA	-54.638193	158.858997
12	46	Holan, Jessica R., Catherine K. King, and Andrew R. Davis. 2016. "Sensitivity of Six Subantarctic Marine Invertebrates to Common Metal Contaminants: Sensitivity of Marine Invertebrates to Common Metal Contaminants." Environmental Toxicology and Chemistry 35 (9): 2245-51. https://doi.org/10.1002/etc.3382.	wos	Copper sulfate;Copper(2+) sulfate	none	NA	6	33	8.1	NA	NA	NA	10	50	Adults	NA	NA	5	16	8	LC50	240	0.021	mg/L	FSW	NA	NA	Harpacticus sp.	Harpacticoida	Harpacticidae	water	0.2	Holan et al. 2019	NA	NA	-54.638193	158.858997
13	47	Holan, Jessica R., Catherine K. King, and Andrew R. Davis. 2016. "Sensitivity of Six Subantarctic Marine Invertebrates to Common Metal Contaminants: Sensitivity of Marine Invertebrates to Common Metal Contaminants." Environmental Toxicology and Chemistry 35 (9): 2245-51. https://doi.org/10.1002/etc.3382.	wos	Copper sulfate;Copper(2+) sulfate	none	NA	6	33	8.1	NA	NA	NA	10	50	Adults	NA	NA	5	16	8	LC50	240	0.892	mg/L	FSW	NA	NA	Tigriopus angulatus	Harpacticoida	Harpacticidae	water	NA	NA	NA	NA	-54.638193	158.858997
14	48	Marcus Zamora, Lara, Catherine K. King, Sarah J. Payne, and Patti Virtue. 2015. "Sensitivity and Response Time of Three Common Antarctic Marine Copepods to Metal Exposure." Chemosphere 120 (February): 267-72. https://doi.org/10.1016/j.chemosphere.2014.07.051.	wos	Copper sulfate;Copper(2+) sulfate	none	NA	0	34	8	0	NA	n	10	50	Adults	NA	NA	2	16	8	LC50	120	0.056115	mg/L	FSW	NA	extractedfromfigure	Paralabidocera antarctica	Calanoida	Acartiidae	water	1.7225	Brun et al. 2017.	Razouls 2008	total length	-68.566667	77.95
15	49	Marcus Zamora, Lara, Catherine K. King, Sarah J. Payne, and Patti Virtue. 2015. "Sensitivity and Response Time of Three Common Antarctic Marine Copepods to Metal Exposure." Chemosphere 120 (February): 267-72. https://doi.org/10.1016/j.chemosphere.2014.07.051.	wos	Copper sulfate;Copper(2+) sulfate	none	NA	0	34	8	0	NA	n	10	50	Adults	NA	NA	2	16	8	LC50	144	0.044125	mg/L	FSW	NA	extractedfromfigure	Paralabidocera antarctica	Calanoida	Acartiidae	water	1.7225	Brun et al. 2017.	Razouls 2008	total length	-68.566667	77.95
16	50	Marcus Zamora, Lara, Catherine K. King, Sarah J. Payne, and Patti Virtue. 2015. "Sensitivity and Response Time of Three Common Antarctic Marine Copepods to Metal Exposure." Chemosphere 120 (February): 267-72. https://doi.org/10.1016/j.chemosphere.2014.07.051.	wos	Copper sulfate;Copper(2+) sulfate	none	NA	0	34	8	0	NA	n	10	50	Adults	NA	NA	2	16	8	LC50	168	0.022062	mg/L	FSW	NA	extractedfromfigure	Paralabidocera antarctica	Calanoida	Acartiidae	water	1.7225	Brun et al. 2017.	Razouls 2008	total length	-68.566667	77.95
17	51	Marcus Zamora, Lara, Catherine K. King, Sarah J. Payne, and Patti Virtue. 2015. "Sensitivity and Response Time of Three Common Antarctic Marine Copepods to Metal Exposure." Chemosphere 120 (February): 267-72. https://doi.org/10.1016/j.chemosphere.2014.07.051.	wos	Copper sulfate;Copper(2+) sulfate	none	NA	0	34	8	0	NA	n	10	50	Adults	NA	NA	2	16	8	LC50	192	0.019664	mg/L	FSW	NA	extractedfromfigure	Paralabidocera antarctica	Calanoida	Acartiidae	water	1.7225	Brun et al. 2017.	Razouls 2008	total length	-68.566667	77.95
18	52	Marcus Zamora, Lara, Catherine K. King, Sarah J. Payne, and Patti Virtue. 2015. "Sensitivity and Response Time of Three Common Antarctic Marine Copepods to Metal Exposure." Chemosphere 120 (February): 267-72. https://doi.org/10.1016/j.chemosphere.2014.07.051.	wos	Copper sulfate;Copper(2+) sulfate	none	NA	0	34	8	0	NA	n	10	50	Adults	NA	NA	2	16	8	LC50	216	0.01295	mg/L	FSW	NA	extractedfromfigure	Paralabidocera antarctica	Calanoida	Acartiidae	water	1.7225	Brun et al. 2017.	Razouls 2008	total length	-68.566667	77.95
19	53	Marcus Zamora, Lara, Catherine K. King, Sarah J. Payne, and Patti Virtue. 2015. "Sensitivity and Response Time of Three Common Antarctic Marine Copepods to Metal Exposure." Chemosphere 120 (February): 267-72. https://doi.org/10.1016/j.chemosphere.2014.07.051.	wos	Copper sulfate;Copper(2+) sulfate	none	NA	0	34	8	0	NA	n	10	50	Adults	NA	NA	2	16	8	LC50	240	0.011511	mg/L	FSW	NA	extractedfromfigure	Paralabidocera antarctica	Calanoida	Acartiidae	water	1.7225	Brun et al. 2017.	Razouls 2008	total length	-68.566667	77.95
20	54	Marcus Zamora, Lara, Catherine K. King, Sarah J. Payne, and Patti Virtue. 2015. "Sensitivity and Response Time of Three Common Antarctic Marine Copepods to Metal Exposure." Chemosphere 120 (February): 267-72. https://doi.org/10.1016/j.chemosphere.2014.07.051.	wos	Copper sulfate;Copper(2+) sulfate	none	NA	0	34	8	0	NA	n	10	50	Adults	NA	NA	2	16	8	LC50	288	0.011031	mg/L	FSW	NA	extractedfromfigure	Paralabidocera antarctica	Calanoida	Acartiidae	water	1.7225	Brun et al. 2017.	Razouls 2008	total length	-68.566667	77.95
21	55	Marcus Zamora, Lara, Catherine K. King, Sarah J. Payne, and Patti Virtue. 2015. "Sensitivity and Response Time of Three Common Antarctic Marine Copepods to Metal Exposure." Chemosphere 120 (February): 267-72. https://doi.org/10.1016/j.chemosphere.2014.07.051.	wos	Copper sulfate;Copper(2+) sulfate	none	NA	0	34	8	0	NA	n	10	50	Adults	NA	NA	2	16	8	LC50	312	0.011031	mg/L	FSW	NA	extractedfromfigure	Paralabidocera antarctica	Calanoida	Acartiidae	water	1.7225	Brun et al. 2017.	Razouls 2008	total length	-68.566667	77.95
22	56	Marcus Zamora, Lara, Catherine K. King, Sarah J. Payne, and Patti Virtue. 2015. "Sensitivity and Response Time of Three Common Antarctic Marine Copepods to Metal Exposure." Chemosphere 120 (February): 267-72. https://doi.org/10.1016/j.chemosphere.2014.07.051.	wos	Copper sulfate;Copper(2+) sulfate	none	NA	0	34	8	0	NA	n	10	50	Adults	NA	NA	2	16	8	LC50	336	0.011031	mg/L	FSW	NA	extractedfromfigure	Paralabidocera antarctica	Calanoida	Acartiidae	water	1.7225	Brun et al. 2017.	Razouls 2008	total length	-68.566667	77.95
23	57	Marcus Zamora, Lara, Catherine K. King, Sarah J. Payne, and Patti Virtue. 2015. "Sensitivity and Response Time of Three Common Antarctic Marine Copepods to Metal Exposure." Chemosphere 120 (February): 267-72. https://doi.org/10.1016/j.chemosphere.2014.07.051.	wos	Copper sulfate;Copper(2+) sulfate	none	NA	0	34	8	0	NA	n	10	50	Adults	NA	NA	4	16	8	LC50	96	0.142926	mg/L	FSW	NA	extractedfromfigure	Stephos longipes	Calanoida	Stephidae	water	0.8075	Brun et al. 2017.	Razouls 2008	total length	-68.566667	77.95
24	58	Marcus Zamora, Lara, Catherine K. King, Sarah J. Payne, and Patti Virtue. 2015. "Sensitivity and Response Time of Three Common Antarctic Marine Copepods to Metal Exposure." Chemosphere 120 (February): 267-72. https://doi.org/10.1016/j.chemosphere.2014.07.051.	wos	Copper sulfate;Copper(2+) sulfate	none	NA	0	34	8	0	NA	n	10	50	Adults	NA	NA	4	16	8	LC50	120	0.089688	mg/L	FSW	NA	extractedfromfigure	Stephos longipes	Calanoida	Stephidae	water	0.8075	Brun et al. 2017.	Razouls 2008	total length	-68.566667	77.95
25	59	Marcus Zamora, Lara, Catherine K. King, Sarah J. Payne, and Patti Virtue. 2015. "Sensitivity and Response Time of Three Common Antarctic Marine Copepods to Metal Exposure." Chemosphere 120 (February): 267-72. https://doi.org/10.1016/j.chemosphere.2014.07.051.	wos	Copper sulfate;Copper(2+) sulfate	none	NA	0	34	8	0	NA	n	10	50	Adults	NA	NA	4	16	8	LC50	144	0.072422	mg/L	FSW	NA	extractedfromfigure	Stephos longipes	Calanoida	Stephidae	water	0.8075	Brun et al. 2017.	Razouls 2008	total length	-68.566667	77.95
26	60	Marcus Zamora, Lara, Catherine K. King, Sarah J. Payne, and Patti Virtue. 2015. "Sensitivity and Response Time of Three Common Antarctic Marine Copepods to Metal Exposure." Chemosphere 120 (February): 267-72. https://doi.org/10.1016/j.chemosphere.2014.07.051.	wos	Copper sulfate;Copper(2+) sulfate	none	NA	0	34	8	0	NA	n	10	50	Adults	NA	NA	4	16	8	LC50	168	0.055156	mg/L	FSW	NA	extractedfromfigure	Stephos longipes	Calanoida	Stephidae	water	0.8075	Brun et al. 2017.	Razouls 2008	total length	-68.566667	77.95
27	61	Marcus Zamora, Lara, Catherine K. King, Sarah J. Payne, and Patti Virtue. 2015. "Sensitivity and Response Time of Three Common Antarctic Marine Copepods to Metal Exposure." Chemosphere 120 (February): 267-72. https://doi.org/10.1016/j.chemosphere.2014.07.051.	wos	Copper sulfate;Copper(2+) sulfate	none	NA	0	34	8	0	NA	n	10	50	Adults	NA	NA	4	16	8	LC50	192	0.050839	mg/L	FSW	NA	extractedfromfigure	Stephos longipes	Calanoida	Stephidae	water	0.8075	Brun et al. 2017.	Razouls 2008	total length	-68.566667	77.95
28	62	Marcus Zamora, Lara, Catherine K. King, Sarah J. Payne, and Patti Virtue. 2015. "Sensitivity and Response Time of Three Common Antarctic Marine Copepods to Metal Exposure." Chemosphere 120 (February): 267-72. https://doi.org/10.1016/j.chemosphere.2014.07.051.	wos	Copper sulfate;Copper(2+) sulfate	none	NA	0	34	8	0	NA	n	10	50	Adults	NA	NA	4	16	8	LC50	216	0.042206	mg/L	FSW	NA	extractedfromfigure	Stephos longipes	Calanoida	Stephidae	water	0.8075	Brun et al. 2017.	Razouls 2008	total length	-68.566667	77.95
29	63	Marcus Zamora, Lara, Catherine K. King, Sarah J. Payne, and Patti Virtue. 2015. "Sensitivity and Response Time of Three Common Antarctic Marine Copepods to Metal Exposure." Chemosphere 120 (February): 267-72. https://doi.org/10.1016/j.chemosphere.2014.07.051.	wos	Copper sulfate;Copper(2+) sulfate	none	NA	0	34	8	0	NA	n	10	50	Adults	NA	NA	4	16	8	LC50	240	0.034532	mg/L	FSW	NA	extractedfromfigure	Stephos longipes	Calanoida	Stephidae	water	0.8075	Brun et al. 2017.	Razouls 2008	total length	-68.566667	77.95
30	64	Marcus Zamora, Lara, Catherine K. King, Sarah J. Payne, and Patti Virtue. 2015. "Sensitivity and Response Time of Three Common Antarctic Marine Copepods to Metal Exposure." Chemosphere 120 (February): 267-72. https://doi.org/10.1016/j.chemosphere.2014.07.051.	wos	Copper sulfate;Copper(2+) sulfate	none	NA	0	34	8	0	NA	n	10	50	Adults	NA	NA	4	16	8	LC50	288	0.028297	mg/L	FSW	NA	extractedfromfigure	Stephos longipes	Calanoida	Stephidae	water	0.8075	Brun et al. 2017.	Razouls 2008	total length	-68.566667	77.95
31	65	Marcus Zamora, Lara, Catherine K. King, Sarah J. Payne, and Patti Virtue. 2015. "Sensitivity and Response Time of Three Common Antarctic Marine Copepods to Metal Exposure." Chemosphere 120 (February): 267-72. https://doi.org/10.1016/j.chemosphere.2014.07.051.	wos	Copper sulfate;Copper(2+) sulfate	none	NA	0	34	8	0	NA	n	10	50	Adults	NA	NA	4	16	8	LC50	312	0.02542	mg/L	FSW	NA	extractedfromfigure	Stephos longipes	Calanoida	Stephidae	water	0.8075	Brun et al. 2017.	Razouls 2008	total length	-68.566667	77.95
32	66	Marcus Zamora, Lara, Catherine K. King, Sarah J. Payne, and Patti Virtue. 2015. "Sensitivity and Response Time of Three Common Antarctic Marine Copepods to Metal Exposure." Chemosphere 120 (February): 267-72. https://doi.org/10.1016/j.chemosphere.2014.07.051.	wos	Copper sulfate;Copper(2+) sulfate	none	NA	0	34	8	0	NA	n	10	50	Adults	NA	NA	4	16	8	LC50	336	0.022062	mg/L	FSW	NA	extractedfromfigure	Stephos longipes	Calanoida	Stephidae	water	0.8075	Brun et al. 2017.	Razouls 2008	total length	-68.566667	77.95
33	67	Marcus Zamora, Lara, Catherine K. King, Sarah J. Payne, and Patti Virtue. 2015. "Sensitivity and Response Time of Three Common Antarctic Marine Copepods to Metal Exposure." Chemosphere 120 (February): 267-72. https://doi.org/10.1016/j.chemosphere.2014.07.051.	wos	Copper sulfate;Copper(2+) sulfate	none	NA	0	34	8	0	NA	n	10	50	Adults	NA	NA	4	16	8	LC50	96	0.179856	mg/L	FSW	NA	extractedfromfigure	Oncaea curvata	Cyclopoida	Oncaeidae	water	0.59	Brun et al. 2017.	Razouls 2008	total length	-68.566667	77.95
34	68	Marcus Zamora, Lara, Catherine K. King, Sarah J. Payne, and Patti Virtue. 2015. "Sensitivity and Response Time of Three Common Antarctic Marine Copepods to Metal Exposure." Chemosphere 120 (February): 267-72. https://doi.org/10.1016/j.chemosphere.2014.07.051.	wos	Copper sulfate;Copper(2+) sulfate	none	NA	0	34	8	0	NA	n	10	50	Adults	NA	NA	4	16	8	LC50	120	0.094964	mg/L	FSW	NA	extractedfromfigure	Oncaea curvata	Cyclopoida	Oncaeidae	water	0.59	Brun et al. 2017.	Razouls 2008	total length	-68.566667	77.95
35	69	Marcus Zamora, Lara, Catherine K. King, Sarah J. Payne, and Patti Virtue. 2015. "Sensitivity and Response Time of Three Common Antarctic Marine Copepods to Metal Exposure." Chemosphere 120 (February): 267-72. https://doi.org/10.1016/j.chemosphere.2014.07.051.	wos	Copper sulfate;Copper(2+) sulfate	none	NA	0	34	8	0	NA	n	10	50	Adults	NA	NA	4	16	8	LC50	144	0.083933	mg/L	FSW	NA	extractedfromfigure	Oncaea curvata	Cyclopoida	Oncaeidae	water	0.59	Brun et al. 2017.	Razouls 2008	total length	-68.566667	77.95
36	70	Marcus Zamora, Lara, Catherine K. King, Sarah J. Payne, and Patti Virtue. 2015. "Sensitivity and Response Time of Three Common Antarctic Marine Copepods to Metal Exposure." Chemosphere 120 (February): 267-72. https://doi.org/10.1016/j.chemosphere.2014.07.051.	wos	Copper sulfate;Copper(2+) sulfate	none	NA	0	34	8	0	NA	n	10	50	Adults	NA	NA	4	16	8	LC50	168	0.063789	mg/L	FSW	NA	extractedfromfigure	Oncaea curvata	Cyclopoida	Oncaeidae	water	0.59	Brun et al. 2017.	Razouls 2008	total length	-68.566667	77.95
37	71	Marcus Zamora, Lara, Catherine K. King, Sarah J. Payne, and Patti Virtue. 2015. "Sensitivity and Response Time of Three Common Antarctic Marine Copepods to Metal Exposure." Chemosphere 120 (February): 267-72. https://doi.org/10.1016/j.chemosphere.2014.07.051.	wos	Copper sulfate;Copper(2+) sulfate	none	NA	0	34	8	0	NA	n	10	50	Adults	NA	NA	4	16	8	LC50	192	0.058034	mg/L	FSW	NA	extractedfromfigure	Oncaea curvata	Cyclopoida	Oncaeidae	water	0.59	Brun et al. 2017.	Razouls 2008	total length	-68.566667	77.95
38	72	Marcus Zamora, Lara, Catherine K. King, Sarah J. Payne, and Patti Virtue. 2015. "Sensitivity and Response Time of Three Common Antarctic Marine Copepods to Metal Exposure." Chemosphere 120 (February): 267-72. https://doi.org/10.1016/j.chemosphere.2014.07.051.	wos	Copper sulfate;Copper(2+) sulfate	none	NA	0	34	8	0	NA	n	10	50	Adults	NA	NA	4	16	8	LC50	216	0.041727	mg/L	FSW	NA	extractedfromfigure	Oncaea curvata	Cyclopoida	Oncaeidae	water	0.59	Brun et al. 2017.	Razouls 2008	total length	-68.566667	77.95
39	73	Marcus Zamora, Lara, Catherine K. King, Sarah J. Payne, and Patti Virtue. 2015. "Sensitivity and Response Time of Three Common Antarctic Marine Copepods to Metal Exposure." Chemosphere 120 (February): 267-72. https://doi.org/10.1016/j.chemosphere.2014.07.051.	wos	Copper sulfate;Copper(2+) sulfate	none	NA	0	34	8	0	NA	n	10	50	Adults	NA	NA	4	16	8	LC50	240	0.03693	mg/L	FSW	NA	extractedfromfigure	Oncaea curvata	Cyclopoida	Oncaeidae	water	0.59	Brun et al. 2017.	Razouls 2008	total length	-68.566667	77.95
40	74	Marcus Zamora, Lara, Catherine K. King, Sarah J. Payne, and Patti Virtue. 2015. "Sensitivity and Response Time of Three Common Antarctic Marine Copepods to Metal Exposure." Chemosphere 120 (February): 267-72. https://doi.org/10.1016/j.chemosphere.2014.07.051.	wos	Copper sulfate;Copper(2+) sulfate	none	NA	0	34	8	0	NA	n	10	50	Adults	NA	NA	4	16	8	LC50	288	0.029736	mg/L	FSW	NA	extractedfromfigure	Oncaea curvata	Cyclopoida	Oncaeidae	water	0.59	Brun et al. 2017.	Razouls 2008	total length	-68.566667	77.95
41	75	Marcus Zamora, Lara, Catherine K. King, Sarah J. Payne, and Patti Virtue. 2015. "Sensitivity and Response Time of Three Common Antarctic Marine Copepods to Metal Exposure." Chemosphere 120 (February): 267-72. https://doi.org/10.1016/j.chemosphere.2014.07.051.	wos	Copper sulfate;Copper(2+) sulfate	none	NA	0	34	8	0	NA	n	10	50	Adults	NA	NA	4	16	8	LC50	312	0.030216	mg/L	FSW	NA	extractedfromfigure	Oncaea curvata	Cyclopoida	Oncaeidae	water	0.59	Brun et al. 2017.	Razouls 2008	total length	-68.566667	77.95
42	76	Marcus Zamora, Lara, Catherine K. King, Sarah J. Payne, and Patti Virtue. 2015. "Sensitivity and Response Time of Three Common Antarctic Marine Copepods to Metal Exposure." Chemosphere 120 (February): 267-72. https://doi.org/10.1016/j.chemosphere.2014.07.051.	wos	Copper sulfate;Copper(2+) sulfate	none	NA	0	34	8	0	NA	n	10	50	Adults	NA	NA	4	16	8	LC50	336	0.031175	mg/L	FSW	NA	extractedfromfigure	Oncaea curvata	Cyclopoida	Oncaeidae	water	0.59	Brun et al. 2017.	Razouls 2008	total length	-68.566667	77.95
43	77	Li, Adela J., Priscilla T. Y. Leung, Vivien W. W. Bao, Andy X. L. Yi, and Kenneth M. Y. Leung. 2014. "Temperature-Dependent Toxicities of Four Common Chemical Pollutants to the Marine Medaka Fish, Copepod and Rotifer." Ecotoxicology 23 (8): 1564-73. https://doi.org/10.1007/s10646-014-1297-4.	wos	Copper sulfate;Copper(2+) sulfate	none	NA	4	33	8	NA	Tetraselmis suecica	n	10	10	Adults	NA	NA	5	12	12	LC50	96	20	mg/L	ASW	NA	NA	Tigriopus japonicus	Harpacticoida	Harpacticidae	water	0.936	Mohammed et al. 2011	Figure4	total length	22.209157	114.257182
44	158	Boeckman, Chad J., and Joseph R. Bidwell. 2006. "The Effects of Temperature, Suspended Solids, and Organic Carbon on Copper Toxicity to Two Aquatic Invertebrates." Water, Air, & Soil Pollution 171 (1-4): 185-202. https://doi.org/10.1007/s11270-005-9036-3.	wos	Copper sulfate;Copper(2+) sulfate	none	7.78	10	0	NA	NA	mix	n	4	20	Adults	NA	3	5	NA	NA	LC50	96	1.410526	mg/L	FSW	ambient light regime	extractedfromfigure	Diaptomus clavipes	Calanoida	Diaptomidae	water	1.851457	Villar-Argaiz and Sterner 2002	extractedfromfigure	cephalothorax to the end of the furcal rami	35.96038	-97.057123
45	161	Boeckman, Chad J., and Joseph R. Bidwell. 2006. "The Effects of Temperature, Suspended Solids, and Organic Carbon on Copper Toxicity to Two Aquatic Invertebrates." Water, Air, & Soil Pollution 171 (1-4): 185-202. https://doi.org/10.1007/s11270-005-9036-3.	wos	Copper sulfate;Copper(2+) sulfate	none	0.973	10	0	7.2	NA	mix	n	4	20	Adults	NA	3	5	NA	NA	LC50	96	0.515789	mg/L	ASW	ambient light regime_ph7.2to7.6	alsoTOCextractedfromfigure	Diaptomus clavipes	Calanoida	Diaptomidae	water	1.851457	Villar-Argaiz and Sterner 2002	extractedfromfigure	cephalothorax to the end of the furcal rami	35.96038	-97.057123
46	194	Bao, V.W.W., Koutsaftis, A., Leung, K.M., 2008. TEMPERATURE-DEPENDENT TOXICITIES OF CHLOROTHALONIL AND COPPER PYRITHIONE TO THE MARINE COPEPOD TIGRIOPUS JAPONICUS AND DINOFLAGELLATE PYROCYSTIS LUNULA 14, 10.	wos_links	Copper pyrithione	none	NA	4	33	8.1	NA	Thalassiosira pseudonana f	n	20	25	Adults	Adult	4	4	12	12	LC50	96	0.054	mg/kg	ASW	10M,10F; pH8.1to8.4	4to7replicates	Tigriopus japonicus	Harpacticoida	Harpacticidae	water	0.936	Mohammed et al. 2011	Figure4	total length	22.209157	114.257182
47	195	Bao, V.W.W., Koutsaftis, A., Leung, K.M., 2008. TEMPERATURE-DEPENDENT TOXICITIES OF CHLOROTHALONIL AND COPPER PYRITHIONE TO THE MARINE COPEPOD TIGRIOPUS JAPONICUS AND DINOFLAGELLATE PYROCYSTIS LUNULA 14, 10.	wos_links	Copper pyrithione	none	NA	10	33	8.1	NA	Thalassiosira pseudonana f	n	20	25	Adults	Adult	4	4	12	12	LC50	96	0.0738	mg/kg	ASW	10M,10F; pH8.1to8.4	4to7replicates	Tigriopus japonicus	Harpacticoida	Harpacticidae	water	0.936	Mohammed et al. 2011	Figure4	total length	22.209157	114.257182
