# Supplementary material for: Arctic copepod copper sensitivity and comparison with Antarctic and temperate copepods
Source: Ecotoxicology. 2024 Aug 28;33(9):1026–38. doi: 10.1007/s10646-024-02796-2 (PMC11480128; doi:10.1007/s10646-024-02796-2)
Supplement: Supplementary file 2 — Supplementary Information [file 10646_2024_2796_MOESM2_ESM.zip › FinmarchicusSurvivaldata.csv]

	treatment_id	time	concentration	NrAlive
1	1	0	3	5
2	1	0.5	3	5
3	1	1	3	5
4	1	1.5	3	5
5	1	2	3	5
6	1	2.5	3	5
7	1	3	3	5
8	1	3.5	3	5
9	1	4	3	5
10	2	0	16	5
11	2	0.5	16	5
12	2	1	16	5
13	2	1.5	16	5
14	2	2	16	5
15	2	2.5	16	5
16	2	3	16	5
17	2	3.5	16	5
18	2	4	16	5
19	3	0	23	5
20	3	0.5	23	5
21	3	1	23	5
22	3	1.5	23	5
23	3	2	23	5
24	3	2.5	23	5
25	3	3	23	5
26	3	3.5	23	5
27	3	4	23	5
28	4	0	31	5
29	4	0.5	31	5
30	4	1	31	5
31	4	1.5	31	5
32	4	2	31	5
33	4	2.5	31	5
34	4	3	31	5
35	4	3.5	31	5
36	4	4	31	5
37	5	0	44	5
38	5	0.5	44	5
39	5	1	44	5
40	5	1.5	44	5
41	5	2	44	5
42	5	2.5	44	5
43	5	3	44	5
44	5	3.5	44	5
45	5	4	44	5
46	6	0	240	5
47	6	0.5	240	5
48	6	1	240	5
49	6	1.5	240	4
50	6	2	240	4
51	6	2.5	240	2
52	6	3	240	0
53	6	3.5	240	0
54	6	4	240	0
