# Supplementary material for: Arctic copepod copper sensitivity and comparison with Antarctic and temperate copepods
Source: Ecotoxicology. 2024 Aug 28;33(9):1026–38. doi: 10.1007/s10646-024-02796-2 (PMC11480128; doi:10.1007/s10646-024-02796-2)
Supplement: Supplementary file 2 — Supplementary Information [file 10646_2024_2796_MOESM2_ESM.zip › GlacialisSurvivaldata.csv]

	treatment_id	time	concentration	NrAlive
1	1	0	3	5
2	1	0.5	3	5
3	1	1	3	5
4	1	1.5	3	5
5	1	2	3	5
6	1	2.5	3	5
7	1	3	3	5
8	1	3.5	3	5
9	1	4	3	5
10	1	4.5	3	5
11	1	5	3	5
12	1	5.5	3	5
13	1	6	3	5
14	2	0	16	5
15	2	0.5	16	5
16	2	1	16	5
17	2	1.5	16	5
18	2	2	16	5
19	2	2.5	16	5
20	2	3	16	5
21	2	3.5	16	5
22	2	4	16	5
23	2	4.5	16	5
24	2	5	16	5
25	2	5.5	16	5
26	2	6	16	5
27	3	0	23	5
28	3	0.5	23	5
29	3	1	23	5
30	3	1.5	23	5
31	3	2	23	5
32	3	2.5	23	5
33	3	3	23	5
34	3	3.5	23	5
35	3	4	23	5
36	3	4.5	23	5
37	3	5	23	5
38	3	5.5	23	5
39	3	6	23	5
40	4	0	31	5
41	4	0.5	31	5
42	4	1	31	5
43	4	1.5	31	5
44	4	2	31	5
45	4	2.5	31	5
46	4	3	31	5
47	4	3.5	31	5
48	4	4	31	5
49	4	4.5	31	5
50	4	5	31	5
51	4	5.5	31	5
52	4	6	31	5
53	5	0	44	5
54	5	0.5	44	5
55	5	1	44	5
56	5	1.5	44	5
57	5	2	44	5
58	5	2.5	44	5
59	5	3	44	5
60	5	3.5	44	5
61	5	4	44	5
62	5	4.5	44	5
63	5	5	44	5
64	5	5.5	44	5
65	5	6	44	5
66	5'	0	120	5
67	5'	0.5	120	5
68	5'	1	120	5
69	5'	1.5	120	5
70	5'	2	120	5
71	5'	2.5	120	5
72	5'	3	120	5
73	5'	3.5	120	4
74	5'	4	120	3
75	5'	4.5	120	2
76	5'	5	120	1
77	5'	5.5	120	1
78	5'	6	120	1
79	6	0	240	5
80	6	0.5	240	5
81	6	1	240	5
82	6	1.5	240	5
83	6	2	240	5
84	6	2.5	240	5
85	6	3	240	2
86	6	3.5	240	0
87	6	4	240	0
88	6	4.5	240	0
89	6	5	240	0
90	6	5.5	240	0
91	6	6	240	0
92	6'	0	480	5
93	6'	0.5	480	5
94	6'	1	480	4
95	6'	1.5	480	4
96	6'	2	480	1
97	6'	2.5	480	0
98	6'	3	480	0
99	6'	3.5	480	0
100	6'	4	480	0
101	6'	4.5	480	0
102	6'	5	480	0
103	6'	5.5	480	0
104	6'	6	480	0
