# Supplementary material for: Arctic copepod copper sensitivity and comparison with Antarctic and temperate copepods
Source: Ecotoxicology. 2024 Aug 28;33(9):1026–38. doi: 10.1007/s10646-024-02796-2 (PMC11480128; doi:10.1007/s10646-024-02796-2)
Supplement: Supplementary file 2 — Supplementary Information [file 10646_2024_2796_MOESM2_ESM.zip › HyperboreusSurvivaldata.csv]

	treatment_id	time	concentration	NrAlive
1	1	0	3	5
2	1	0.5	3	5
3	1	1	3	5
4	1	1.5	3	5
5	1	2	3	5
6	1	2.5	3	5
7	1	3	3	5
8	1	3.5	3	5
9	1	4	3	5
10	1	4.5	3	5
11	1	5	3	5
12	1	5.5	3	5
13	1	6	3	5
14	1	6.5	3	5
15	1	7	3	5
16	1	7.5	3	5
17	1	8	3	5
18	2	0	16	5
19	2	0.5	16	5
20	2	1	16	5
21	2	1.5	16	5
22	2	2	16	5
23	2	2.5	16	5
24	2	3	16	5
25	2	3.5	16	5
26	2	4	16	5
27	2	4.5	16	5
28	2	5	16	5
29	2	5.5	16	5
30	2	6	16	5
31	2	6.5	16	5
32	2	7	16	5
33	2	7.5	16	5
34	2	8	16	5
35	3	0	23	5
36	3	0.5	23	5
37	3	1	23	5
38	3	1.5	23	5
39	3	2	23	5
40	3	2.5	23	5
41	3	3	23	5
42	3	3.5	23	5
43	3	4	23	5
44	3	4.5	23	5
45	3	5	23	5
46	3	5.5	23	5
47	3	6	23	5
48	3	6.5	23	5
49	3	7	23	5
50	3	7.5	23	5
51	3	8	23	5
52	4	0	31	5
53	4	0.5	31	5
54	4	1	31	5
55	4	1.5	31	5
56	4	2	31	5
57	4	2.5	31	5
58	4	3	31	5
59	4	3.5	31	5
60	4	4	31	5
61	4	4.5	31	4
62	4	5	31	4
63	4	5.5	31	4
64	4	6	31	4
65	4	6.5	31	4
66	4	7	31	4
67	4	7.5	31	4
68	4	8	31	4
69	5	0	44	5
70	5	0.5	44	5
71	5	1	44	5
72	5	1.5	44	5
73	5	2	44	5
74	5	2.5	44	5
75	5	3	44	5
76	5	3.5	44	5
77	5	4	44	5
78	5	4.5	44	5
79	5	5	44	5
80	5	5.5	44	5
81	5	6	44	5
82	5	6.5	44	5
83	5	7	44	5
84	5	7.5	44	5
85	5	8	44	5
86	6	0	120	5
87	6	0.5	120	5
88	6	1	120	5
89	6	1.5	120	5
90	6	2	120	5
91	6	2.5	120	5
92	6	3	120	4
93	6	3.5	120	3
94	6	4	120	3
95	6	4.5	120	0
96	6	5	120	0
97	6	5.5	120	0
98	6	6	120	0
99	6	6.5	120	0
100	6	7	120	0
101	6	7.5	120	0
102	6	8	120	0
103	7	0	240	5
104	7	0.5	240	5
105	7	1	240	5
106	7	1.5	240	4
107	7	2	240	2
108	7	2.5	240	2
109	7	3	240	1
110	7	3.5	240	0
111	7	4	240	0
112	7	4.5	240	0
113	7	5	240	0
114	7	5.5	240	0
115	7	6	240	0
116	7	6.5	240	0
117	7	7	240	0
118	7	7.5	240	0
119	7	8	240	0
120	8	0	480	5
121	8	0.5	480	5
122	8	1	480	2
123	8	1.5	480	0
124	8	2	480	0
125	8	2.5	480	0
126	8	3	480	0
127	8	3.5	480	0
128	8	4	480	0
129	8	4.5	480	0
130	8	5	480	0
131	8	5.5	480	0
132	8	6	480	0
133	8	6.5	480	0
134	8	7	480	0
135	8	7.5	480	0
136	8	8	480	0
